# Supplementary material for: Immunogenicity and Safety of the Third Booster Dose with mRNA-1273 COVID-19 Vaccine after Receiving Two Doses of Inactivated or Viral Vector COVID-19 Vaccine
Source: Vaccines (Basel). 2023 Feb 27;11(3):553. doi: 10.3390/vaccines11030553 (PMC10053262; doi:10.3390/vaccines11030553)
Supplement: Supplementary file 1 [file vaccines-11-00553-s001.zip]

Archive with 1 entries (1 files):
- vaccines-2171204-supplementary.pdf
